# Supplementary material for: Dancing Leadless Pacemaker: Dislodgement of a Ventricular Screw‐In Leadless Pacemaker Driven by Severe Tricuspid Regurgitation
Source: J Arrhythm. 2026 Apr 7;42(2):e70335. doi: 10.1002/joa3.70335 (PMC13057419; doi:10.1002/joa3.70335)
Supplement: Supplementary file 1 — Movie S1: (A) Deployment of the AVEIR VR leadless pacemaker in the right ventricular septum. A deflection test confirms stable fixation of the device without evidence of instability or dislodgement. (B) Acute device dislodgement after release from tether mode. Shortly after tether release following successful implantation, the AVEIR device is abruptly displaced from the right ventricular septum by a severe tricuspid regurgitant jet. [file JOA3-42-e70335-s003.zip]

Archive with 2 entries (2 files):
- Movie 1A revised 2026.02.07.mp4
- Movie 1B revised 2026.02.07.mp4
